# Supplementary material for: Predicting responsiveness to GLP-1 pathway drugs using real-world data
Source: BMC Endocr Disord. 2024 Dec 18;24:269. doi: 10.1186/s12902-024-01798-9 (PMC11654408; doi:10.1186/s12902-024-01798-9)
Supplement: Supplementary file 3 — Supplementary Material 3. [file 12902_2024_1798_MOESM3_ESM.xlsx]

## Sheet: supplemental_table1
Supplemental Table 1: ICD codes used in this study to define T2D
code	code_description
250	Diabetes mellitus without mention of complication, type II or unspecified type, not stated as uncontrolled
250.4	Diabetes with renal manifestations, type II or unspecified type, not stated as uncontrolled
250.02	Diabetes mellitus without mention of complication, type II or unspecified type, uncontrolled
250.5	Diabetes with ophthalmic manifestations, type II or unspecified type, not stated as uncontrolled
E11.22	Type 2 diabetes mellitus with diabetic chronic kidney disease
E11.21	Type 2 diabetes mellitus with diabetic nephropathy
E11.9	Type 2 diabetes mellitus without complications
E11.3553	Type 2 diabetes mellitus with stable proliferative diabetic retinopathy, bilateral
E11.65	Type 2 diabetes mellitus with hyperglycemia
E11.3522	Type 2 diabetes mellitus with proliferative diabetic retinopathy with traction retinal detachment involving the macula, left eye
E11.3593	Type 2 diabetes mellitus with proliferative diabetic retinopathy without macular edema, bilateral
E11.622	Type 2 diabetes mellitus with other skin ulcer
E11.42	Type 2 diabetes mellitus with diabetic polyneuropathy
250.8	Diabetes with other specified manifestations, type II or unspecified type, not stated as uncontrolled
250.6	Diabetes with neurological manifestations, type II or unspecified type, not stated as uncontrolled
E11.3313	Type 2 diabetes mellitus with moderate nonproliferative diabetic retinopathy with macular edema, bilateral
E11.3312	Type 2 diabetes mellitus with moderate nonproliferative diabetic retinopathy with macular edema, left eye
E11.3291	Type 2 diabetes mellitus with mild nonproliferative diabetic retinopathy without macular edema, right eye
E11.69	Type 2 diabetes mellitus with other specified complication
E11.649	Type 2 diabetes mellitus with hypoglycemia without coma
E11.29	Type 2 diabetes mellitus with other diabetic kidney complication
E11.40	Type 2 diabetes mellitus with diabetic neuropathy, unspecified
E11.628	Type 2 diabetes mellitus with other skin complications
250.9	Diabetes with unspecified complication, type II or unspecified type, not stated as uncontrolled
E11.8	Type 2 diabetes mellitus with unspecified complications
E11.59	Type 2 diabetes mellitus with other circulatory complications
E11.00	Type 2 diabetes mellitus with hyperosmolarity without nonketotic hyperglycemic-hyperosmolar coma (NKHHC)
E11.51	Type 2 diabetes mellitus with diabetic peripheral angiopathy without gangrene
E11.3219	Type 2 diabetes mellitus with mild nonproliferative diabetic retinopathy with macular edema, unspecified eye
E11.3211	Type 2 diabetes mellitus with mild nonproliferative diabetic retinopathy with macular edema, right eye
E11.3213	Type 2 diabetes mellitus with mild nonproliferative diabetic retinopathy with macular edema, bilateral
E11.311	Type 2 diabetes mellitus with unspecified diabetic retinopathy with macular edema
E11.39	Type 2 diabetes mellitus with other diabetic ophthalmic complication
E11.319	Type 2 diabetes mellitus with unspecified diabetic retinopathy without macular edema
E11.36	Type 2 diabetes mellitus with diabetic cataract
250.3	Diabetes with other coma, type II or unspecified type, not stated as uncontrolled
250.7	Diabetes with peripheral circulatory disorders, type II or unspecified type, not stated as uncontrolled
E11.3413	Type 2 diabetes mellitus with severe nonproliferative diabetic retinopathy with macular edema, bilateral
E11.3299	Type 2 diabetes mellitus with mild nonproliferative diabetic retinopathy without macular edema, unspecified eye
E11.3311	Type 2 diabetes mellitus with moderate nonproliferative diabetic retinopathy with macular edema, right eye
E11.3493	Type 2 diabetes mellitus with severe nonproliferative diabetic retinopathy without macular edema, bilateral
E11.3293	Type 2 diabetes mellitus with mild nonproliferative diabetic retinopathy without macular edema, bilateral
E11.3492	Type 2 diabetes mellitus with severe nonproliferative diabetic retinopathy without macular edema, left eye
E11.43	Type 2 diabetes mellitus with diabetic autonomic (poly)neuropathy
E11.621	Type 2 diabetes mellitus with foot ulcer
E11.3393	Type 2 diabetes mellitus with moderate nonproliferative diabetic retinopathy without macular edema, bilateral
E11.3292	Type 2 diabetes mellitus with mild nonproliferative diabetic retinopathy without macular edema, left eye
E11.52	Type 2 diabetes mellitus with diabetic peripheral angiopathy with gangrene
E11.3592	Type 2 diabetes mellitus with proliferative diabetic retinopathy without macular edema, left eye
E11.3532	Type 2 diabetes mellitus with proliferative diabetic retinopathy with traction retinal detachment not involving the macula, left eye
250.2	Diabetes with hyperosmolarity, type II or unspecified type, not stated as uncontrolled
E11.3599	Type 2 diabetes mellitus with proliferative diabetic retinopathy without macular edema, unspecified eye
E11.3512	Type 2 diabetes mellitus with proliferative diabetic retinopathy with macular edema, left eye
E11.3513	Type 2 diabetes mellitus with proliferative diabetic retinopathy with macular edema, bilateral
E11.3511	Type 2 diabetes mellitus with proliferative diabetic retinopathy with macular edema, right eye
E11.49	Type 2 diabetes mellitus with other diabetic neurological complication
E11.618	Type 2 diabetes mellitus with other diabetic arthropathy
E11.610	Type 2 diabetes mellitus with diabetic neuropathic arthropathy
E11.01	Type 2 diabetes mellitus with hyperosmolarity with coma
E11.41	Type 2 diabetes mellitus with diabetic mononeuropathy
E11.44	Type 2 diabetes mellitus with diabetic amyotrophy
E11.10	Type 2 diabetes mellitus with ketoacidosis without coma
E11.3591	Type 2 diabetes mellitus with proliferative diabetic retinopathy without macular edema, right eye
E11.3552	Type 2 diabetes mellitus with stable proliferative diabetic retinopathy, left eye
E11.3531	Type 2 diabetes mellitus with proliferative diabetic retinopathy with traction retinal detachment not involving the macula, right eye
E11.3411	Type 2 diabetes mellitus with severe nonproliferative diabetic retinopathy with macular edema, right eye
E11.3499	Type 2 diabetes mellitus with severe nonproliferative diabetic retinopathy without macular edema, unspecified eye
E11.3551	Type 2 diabetes mellitus with stable proliferative diabetic retinopathy, right eye
E11.3319	Type 2 diabetes mellitus with moderate nonproliferative diabetic retinopathy with macular edema, unspecified eye
E11.641	Type 2 diabetes mellitus with hypoglycemia with coma
E11.3212	Type 2 diabetes mellitus with mild nonproliferative diabetic retinopathy with macular edema, left eye
E11.3521	Type 2 diabetes mellitus with proliferative diabetic retinopathy with traction retinal detachment involving the macula, right eye
E11.3392	Type 2 diabetes mellitus with moderate nonproliferative diabetic retinopathy without macular edema, left eye
E11.37X9	Type 2 diabetes mellitus with diabetic macular edema, resolved following treatment, unspecified eye
E11.3391	Type 2 diabetes mellitus with moderate nonproliferative diabetic retinopathy without macular edema, right eye
E11.3412	Type 2 diabetes mellitus with severe nonproliferative diabetic retinopathy with macular edema, left eye
E11.620	Type 2 diabetes mellitus with diabetic dermatitis
E11.3399	Type 2 diabetes mellitus with moderate nonproliferative diabetic retinopathy without macular edema, unspecified eye
E11.3559	Type 2 diabetes mellitus with stable proliferative diabetic retinopathy, unspecified eye
E11.3491	Type 2 diabetes mellitus with severe nonproliferative diabetic retinopathy without macular edema, right eye
E11.3519	Type 2 diabetes mellitus with proliferative diabetic retinopathy with macular edema, unspecified eye
E11.37X1	Type 2 diabetes mellitus with diabetic macular edema, resolved following treatment, right eye
E11.630	Type 2 diabetes mellitus with periodontal disease
E11.3419	Type 2 diabetes mellitus with severe nonproliferative diabetic retinopathy with macular edema, unspecified eye
E11.3533	Type 2 diabetes mellitus with proliferative diabetic retinopathy with traction retinal detachment not involving the macula, bilateral
E11.3539	Type 2 diabetes mellitus with proliferative diabetic retinopathy with traction retinal detachment not involving the macula, unspecified eye
E11.11	Type 2 diabetes mellitus with ketoacidosis with coma
E11.37X3	Type 2 diabetes mellitus with diabetic macular edema, resolved following treatment, bilateral
E11.3523	Type 2 diabetes mellitus with proliferative diabetic retinopathy with traction retinal detachment involving the macula, bilateral
E11.3549	Type 2 diabetes mellitus with proliferative diabetic retinopathy with combined traction retinal detachment and rhegmatogenous retinal detachment, unspecified eye
E11.638	Type 2 diabetes mellitus with other oral complications
E11.37X2	Type 2 diabetes mellitus with diabetic macular edema, resolved following treatment, left eye
E11.3542	Type 2 diabetes mellitus with proliferative diabetic retinopathy with combined traction retinal detachment and rhegmatogenous retinal detachment, left eye
