# Supplementary material for: Predicting responsiveness to GLP-1 pathway drugs using real-world data
Source: BMC Endocr Disord. 2024 Dec 18;24:269. doi: 10.1186/s12902-024-01798-9 (PMC11654408; doi:10.1186/s12902-024-01798-9)
Supplement: Supplementary file 4 — Supplementary Material 4. [file 12902_2024_1798_MOESM4_ESM.xlsx]

## Sheet: suuplement_table2
Supplemental Table 2: medications analyzed in this study
insulin	GLP-1M	sulfonylureas	thiazolidinediones	meglitinides	SGLT2 inhib	amylin	bile_acid	dopamine	glucosidase	metformin	NSAID	painreliebers	GLP-1M_metformin	meglitinides_metformin	thiazolidinediones_metformin	sulfonylureas_metformin	SGLT2 inhib_metformin	sulfonylureas_thiazolidinediones	GLP-1M_insulin	GLP-1M_thiazolidinediones
insulin; glulisine; human	dulaglutide	glibenclamide	thiazolidinediones	meglitinides	canagliflozin	amylin mimetics	colesevelam	bromocriptine mesylate	acarbose	glucophage xr	asprin	alka - seltzer cold and sinus	jentadueto	prandimet	actoplus met	glucovance	invokamet	avandaryl	degludec	oseni
insulin; aspart; human	linagliptin	glipizide xl	rosiglitazone	nateglinide	dapagliflozin	acetate amylin	welchol	dopamine mesylate	glucobay	d-care dm2	choline magnesium trisalicylate	tylenol extra strength	kombiglyze		avandamet	metaglip	xigduo	duetact	xultophy
prt-insulin aspart	liraglutide	glucotrol xl	pioglitazone	repaglinide	eapagliflozin	symlinpen 120		bromocriptine	miglitol	glucophage	relief/ all day pain releif	mapap arthritis pain	janumet		actoplus				soliqua
levemir flextouch	saxagliptin	sulfonylurea	avandia	glinides	empagliflozin	symlinpen 60		bromocryptine	precose	metforming	alka - seltzer plus cold	mapap extra strength	kazano
basaglar kwikpen	semaglutide	glimeperide	actos	novonorm	ertugliflozin	pramlintide		bromocriptin	glyset	avandamet	voltaren, voltaren-xr	pamabrom pyrilam
insulin - aspart	sitagliptin	glimepiride		prandin	jardiance	symlinpen		cycloset		metformin	acetylsalicylic acid	phrenilin forte
insulin glargine	alogliptin	glymepiride		starlix	steglatro	symlin		parlodel		fortamet	advil allergy sinus	acetaminophen
apidra solostar	exenatide	glipizide			invokana					glumetza	valdecoxib (bextra)	acetominophen
humalog insulin	tradjenta	glucotrol			farxiga					riomet	migraine/ exendrin	dichloralphen
humalog kwikpen	bydureon	glyburide								met	trilisate disaclid	durabac forte
insulin asp prt	juvisync	micronase									cox - 2 inhibitor	forte durabac
insulin detemir	rybelsus	gyburide									meclofenamic acid	propoxyphene
lantus solostar	exendin	diabeta									tolfenamic acid	hydrocodone
levemir flexpen	januvia	glynase									acid mefenamic	paracetamol
novolog flexpen	onglyza	amarel									advil migraine	pms premsyn
novolog penfill	ozempic	amaryl									bayer migraine	premsyn pms
toujeo solostar	saxenda	daonil									mefenamic acid	migratine
insulin lispro	victoza										phenylbutazone	napsylate
humalog mix	byetta										cox inhibitor	oxycodone
insulin asp	nesina										dexdetoprofen	pharbetol
novolog mix	bcise										meclofenamate	phrenilin
flextouch											meclofenemate	alagesic
glulisine											alka seltzer	cephadyn
novorapid											bc arthritis	darvocet
basaglar											flurbiprofen	duradrin
glargine											indomethacin	fioricet
solostar											salicylamide	legatrin
afrezza											seltzer alka	magnacet
detemir											tromethamine	maxidone
flexpen											butazolidin	morphine
humalog											diclophenac	pamabrom
humulin											flubiprofen	percocet
kwikpen											indometacin	propacet
levemir											lumiracoxib	stagesic
novalog											diclofenac	tylophen
novolin											diflunisal	ultracet
novolog											etoricoxib	xartemis
tresiba											fenoprofen	acephen
apidra											indocin sr	actamin
aspart											ketoprofen	anexsia
lantus											licofelone	balacet
lispro											lornoxicam	cetafen
lyspro											loxoprofen	codeine
toujeo											mono-gesic	comtrex
fiasp											nabumetone	dayquil
											nimesulide	duraflu
											oxaporozin	endocet
											salicylate	flextra
											vicoprofen	nodolor
											arthrotec	ofirmev
											celecoxib	primlev
											epolamine	prodrin
											firocoxib	q - pap
											ibuprofen	roxicet
											ketorolac	sedapap
											lodine xl	sinuson
											meloxicam	talacen
											miloxicam	tylenol
											nabumeton	vicodin
											nepagenac	zamicet
											oxaprozin	zebutal
											parecoxib	lorcet
											piroxicam	lortab
											reprexain	marten
											rofecoxib	midrin
											salsalate	noroco
											tenoxicam	nyquil
											cataflam	tempra
											celebrex	trezix
											clinoril	zolvit
											combunox	zydone
											disalcid	bupap
											duraprox	esgic
											dynastat	gesic
											etodalac	hycet
											etodolac	mapap
											excedrin	norco
											exendrin	norel
											fenopron	ornex
											flurwood	q pap
											indoflex	repan
											ketoflam	tylox
											meclomen	xodol
											medipren	apap
											mobiflex	tyl
											naprelan
											naprofen
											naprosyn
											naproxen
											pennsaid
											previcox
											primalev
											salsitab
											solaraze
											sulindac
											tivorbex
											tolectin
											tolmetin
											treximet
											vanquish
											voltaren
											acuvail
											aflaxen
											anaprox
											aspirin
											dolobid
											equioxx
											feldene
											flector
											ibudone
											indocin
											loxomac
											loxonin
											mesulid
											movalis
											nevanac
											nimalox
											nurofen
											oruvail
											ponstel
											prexige
											proflex
											relafen
											salflex
											toradol
											trometh
											urbifen
											actron
											acular
											ansaid
											brufen
											cambia
											ceeoxx
											clotam
											daypro
											dayrun
											duexis
											froben
											lodine
											motrin
											nalfon
											nuprin
											ocufen
											orudis
											provil
											recoxa
											saleto
											sulide
											tufnil
											vimovo
											zipsor
											advil
											aleve
											algix
											ceoxx
											keral
											melox
											midol
											mobic
											nsaid
											oxeno
											sprix
											vioxx
											xefo
											ibu
