# Supplementary material for: Predicting responsiveness to GLP-1 pathway drugs using real-world data
Source: BMC Endocr Disord. 2024 Dec 18;24:269. doi: 10.1186/s12902-024-01798-9 (PMC11654408; doi:10.1186/s12902-024-01798-9)
Supplement: Supplementary file 5 — Supplementary Material 5. [file 12902_2024_1798_MOESM5_ESM.xlsx]

## Sheet: all_icd_cpt
Supplemental Table 3. ICD codes used to define diabetic complications
condition	code	code_description
arthritis	714	Rheumatoid arthritis
arthritis	M05.9	Rheumatoid arthritis with rheumatoid factor, unspecified
arthritis	M06.00	Rheumatoid arthritis without rheumatoid factor, unspecified site
arthritis	M06.09	Rheumatoid arthritis without rheumatoid factor, multiple sites
arthritis	M06.80	Other specified rheumatoid arthritis, unspecified site
arthritis	M06.872	Other specified rheumatoid arthritis, left ankle and foot
arthritis	M06.9	Rheumatoid arthritis, unspecified
arthritis	M05.79	Rheumatoid arthritis with rheumatoid factor of multiple sites without organ or systems involvement
arthritis	716.27	Allergic arthritis, ankle and foot
arthritis	M13.80	Other specified arthritis, unspecified site
arthritis	M13.872	Other specified arthritis, left ankle and foot
arthritis	M06.821	Other specified rheumatoid arthritis, right elbow
arthritis	M06.89	Other specified rheumatoid arthritis, multiple sites
arthritis	716.21	Allergic arthritis, shoulder region
arthritis	M13.121	Monoarthritis, not elsewhere classified, right elbow
arthritis	M13.811	Other specified arthritis, right shoulder
arthritis	M05.89	Other rheumatoid arthritis with rheumatoid factor of multiple sites
arthritis	M06.041	Rheumatoid arthritis without rheumatoid factor, right hand
arthritis	M06.042	Rheumatoid arthritis without rheumatoid factor, left hand
arthritis	M06.849	Other specified rheumatoid arthritis, unspecified hand
arthritis	714.1	Felty's syndrome
arthritis	714.2	Other rheumatoid arthritis with visceral or systemic involvement
arthritis	M05.69	Rheumatoid arthritis of multiple sites with involvement of other organs and systems
arthritis	M05.762	Rheumatoid arthritis with rheumatoid factor of left knee without organ or systems involvement
arthritis	M06.862	Other specified rheumatoid arthritis, left knee
arthritis	M05.10	Rheumatoid lung disease with rheumatoid arthritis of unspecified site
arthritis	M05.741	Rheumatoid arthritis with rheumatoid factor of right hand without organ or systems involvement
arthritis	M05.742	Rheumatoid arthritis with rheumatoid factor of left hand without organ or systems involvement
arthritis	M05.751	Rheumatoid arthritis with rheumatoid factor of right hip without organ or systems involvement
arthritis	M05.752	Rheumatoid arthritis with rheumatoid factor of left hip without organ or systems involvement
arthritis	M06.061	Rheumatoid arthritis without rheumatoid factor, right knee
arthritis	M06.861	Other specified rheumatoid arthritis, right knee
arthritis	M06.841	Other specified rheumatoid arthritis, right hand
arthritis	M06.011	Rheumatoid arthritis without rheumatoid factor, right shoulder
arthritis	M06.811	Other specified rheumatoid arthritis, right shoulder
arthritis	716.81	Other specified arthropathy, shoulder region
arthritis	716.5	Unspecified polyarthropathy or polyarthritis, site unspecified
arthritis	M13.0	Polyarthritis, unspecified
arthritis	M05.80	Other rheumatoid arthritis with rheumatoid factor of unspecified site
arthritis	714.81	Rheumatoid lung
arthritis	716.66	Unspecified monoarthritis, lower leg
arthritis	M05.771	Rheumatoid arthritis with rheumatoid factor of right ankle and foot without organ or systems involvement
arthritis	M05.772	Rheumatoid arthritis with rheumatoid factor of left ankle and foot without organ or systems involvement
arthritis	M05.761	Rheumatoid arthritis with rheumatoid factor of right knee without organ or systems involvement
arthritis	M05.19	Rheumatoid lung disease with rheumatoid arthritis of multiple sites
arthritis	M05.60	Rheumatoid arthritis of unspecified site with involvement of other organs and systems
arthritis	M13.861	Other specified arthritis, right knee
arthritis	M06.842	Other specified rheumatoid arthritis, left hand
arthritis	M05.70	Rheumatoid arthritis with rheumatoid factor of unspecified site without organ or systems involvement
arthritis	M13.162	Monoarthritis, not elsewhere classified, left knee
arthritis	M05.739	Rheumatoid arthritis with rheumatoid factor of unspecified wrist without organ or systems involvement
arthritis	M05.30	Rheumatoid heart disease with rheumatoid arthritis of unspecified site
arthritis	M05.20	Rheumatoid vasculitis with rheumatoid arthritis of unspecified site
arthritis	M05.849	Other rheumatoid arthritis with rheumatoid factor of unspecified hand
arthritis	716.89	Other specified arthropathy, multiple sites
arthritis	M05.731	Rheumatoid arthritis with rheumatoid factor of right wrist without organ or systems involvement
arthritis	M05.732	Rheumatoid arthritis with rheumatoid factor of left wrist without organ or systems involvement
arthritis	716.87	Other specified arthropathy, ankle and foot
arthritis	M05.712	Rheumatoid arthritis with rheumatoid factor of left shoulder without organ or systems involvement
arthritis	716.88	Other specified arthropathy, other specified sites
arthritis	M05.49	Rheumatoid myopathy with rheumatoid arthritis of multiple sites
arthritis	M13.871	Other specified arthritis, right ankle and foot
arthritis	M13.88	Other specified arthritis, other site
arthritis	716.8	Other specified arthropathy, site unspecified
arthritis	M05.841	Other rheumatoid arthritis with rheumatoid factor of right hand
arthritis	M05.842	Other rheumatoid arthritis with rheumatoid factor of left hand
arthritis	713.1	Arthropathy associated with gastrointestinal conditions other than infections
arthritis	716.6	Unspecified monoarthritis, site unspecified
arthritis	M05.721	Rheumatoid arthritis with rheumatoid factor of right elbow without organ or systems involvement
arthritis	M06.822	Other specified rheumatoid arthritis, left elbow
arthritis	M13.89	Other specified arthritis, multiple sites
arthritis	M06.071	Rheumatoid arthritis without rheumatoid factor, right ankle and foot
arthritis	M06.079	Rheumatoid arthritis without rheumatoid factor, unspecified ankle and foot
arthritis	M06.871	Other specified rheumatoid arthritis, right ankle and foot
arthritis	M13.842	Other specified arthritis, left hand
arthritis	M06.049	Rheumatoid arthritis without rheumatoid factor, unspecified hand
arthritis	M06.052	Rheumatoid arthritis without rheumatoid factor, left hip
arthritis	M06.851	Other specified rheumatoid arthritis, right hip
arthritis	M06.852	Other specified rheumatoid arthritis, left hip
arthritis	M13.161	Monoarthritis, not elsewhere classified, right knee
arthritis	M13.832	Other specified arthritis, left wrist
arthritis	M05.879	Other rheumatoid arthritis with rheumatoid factor of unspecified ankle and foot
arthritis	716.84	Other specified arthropathy, hand
arthritis	716.85	Other specified arthropathy, pelvic region and thigh
arthritis	M06.072	Rheumatoid arthritis without rheumatoid factor, left ankle and foot
arthritis	M05.749	Rheumatoid arthritis with rheumatoid factor of unspecified hand without organ or systems involvement
arthritis	M05.769	Rheumatoid arthritis with rheumatoid factor of unspecified knee without organ or systems involvement
arthritis	M06.831	Other specified rheumatoid arthritis, right wrist
arthritis	M05.272	Rheumatoid vasculitis with rheumatoid arthritis of left ankle and foot
arthritis	M05.279	Rheumatoid vasculitis with rheumatoid arthritis of unspecified ankle and foot
arthritis	M05.29	Rheumatoid vasculitis with rheumatoid arthritis of multiple sites
arthritis	M05.40	Rheumatoid myopathy with rheumatoid arthritis of unspecified site
arthritis	M06.879	Other specified rheumatoid arthritis, unspecified ankle and foot
arthritis	M07.60	Enteropathic arthropathies, unspecified site
arthritis	M13.841	Other specified arthritis, right hand
arthritis	M05.50	Rheumatoid polyneuropathy with rheumatoid arthritis of unspecified site
arthritis	M05.722	Rheumatoid arthritis with rheumatoid factor of left elbow without organ or systems involvement
arthritis	M05.00	Felty's syndrome, unspecified site
arthritis	M13.851	Other specified arthritis, right hip
arthritis	M05.411	Rheumatoid myopathy with rheumatoid arthritis of right shoulder
arthritis	M05.711	Rheumatoid arthritis with rheumatoid factor of right shoulder without organ or systems involvement
arthritis	M06.012	Rheumatoid arthritis without rheumatoid factor, left shoulder
arthritis	M13.812	Other specified arthritis, left shoulder
arthritis	M06.88	Other specified rheumatoid arthritis, vertebrae
arthritis	716.24	Allergic arthritis, hand
arthritis	716.2	Allergic arthritis, site unspecified
arthritis	M13.819	Other specified arthritis, unspecified shoulder
arthritis	716.61	Unspecified monoarthritis, shoulder region
arthritis	M13.112	Monoarthritis, not elsewhere classified, left shoulder
arthritis	716.22	Allergic arthritis, upper arm
arthritis	716.23	Allergic arthritis, forearm
arthritis	M13.839	Other specified arthritis, unspecified wrist
arthritis	M13.849	Other specified arthritis, unspecified hand
arthritis	716.25	Allergic arthritis, pelvic region and thigh
arthritis	M13.852	Other specified arthritis, left hip
arthritis	716.26	Allergic arthritis, lower leg
arthritis	M13.869	Other specified arthritis, unspecified knee
arthritis	M13.862	Other specified arthritis, left knee
arthritis	716.86	Other specified arthropathy, lower leg
arthritis	716.28	Allergic arthritis, other specified sites
arthritis	716.29	Allergic arthritis, multiple sites
arthritis	M13.10	Monoarthritis, not elsewhere classified, unspecified site
arthritis	716.63	Unspecified monoarthritis, forearm
arthritis	M13.132	Monoarthritis, not elsewhere classified, left wrist
arthritis	M13.131	Monoarthritis, not elsewhere classified, right wrist
arthritis	716.64	Unspecified monoarthritis, hand
arthritis	M13.142	Monoarthritis, not elsewhere classified, left hand
arthritis	M13.141	Monoarthritis, not elsewhere classified, right hand
arthritis	716.65	Unspecified monoarthritis, pelvic region and thigh
arthritis	M13.151	Monoarthritis, not elsewhere classified, right hip
arthritis	716.67	Unspecified monoarthritis, ankle and foot
arthritis	M13.171	Monoarthritis, not elsewhere classified, right ankle and foot
arthritis	M13.172	Monoarthritis, not elsewhere classified, left ankle and foot
arthritis	716.68	Unspecified monoarthritis, other specified sites
arthritis	M13.831	Other specified arthritis, right wrist
arthritis	M13.119	Monoarthritis, not elsewhere classified, unspecified shoulder
arthritis	M13.822	Other specified arthritis, left elbow
arthritis	M13.829	Other specified arthritis, unspecified elbow
arthritis	M13.879	Other specified arthritis, unspecified ankle and foot
arthritis	M13.859	Other specified arthritis, unspecified hip
arthritis	716.82	Other specified arthropathy, upper arm
arthritis	716.83	Other specified arthropathy, forearm
arthritis	M07.651	Enteropathic arthropathies, right hip
arthritis	715.16	Osteoarthrosis, localized, primary, lower leg
arthritis	715.36	Osteoarthrosis, localized, not specified whether primary or secondary, lower leg
arthritis	715.96	Osteoarthrosis, unspecified whether generalized or localized, lower leg
arthritis	715.9	Osteoarthrosis, unspecified whether generalized or localized, site unspecified
arthritis	715.89	Osteoarthrosis involving, or with mention of more than one site, but not specified as generalized, multiple sites
arthritis	M19.90	Unspecified osteoarthritis, unspecified site
arthritis	M17.0	Bilateral primary osteoarthritis of knee
arthritis	M19.041	Primary osteoarthritis, right hand
arthritis	M19.042	Primary osteoarthritis, left hand
arthritis	715.17	Osteoarthrosis, localized, primary, ankle and foot
arthritis	M17.11	Unilateral primary osteoarthritis, right knee
arthritis	M19.071	Primary osteoarthritis, right ankle and foot
arthritis	M19.072	Primary osteoarthritis, left ankle and foot
arthritis	715	Osteoarthrosis, generalized, site unspecified
arthritis	715.15	Osteoarthrosis, localized, primary, pelvic region and thigh
arthritis	715.35	Osteoarthrosis, localized, not specified whether primary or secondary, pelvic region and thigh
arthritis	715.95	Osteoarthrosis, unspecified whether generalized or localized, pelvic region and thigh
arthritis	M16.12	Unilateral primary osteoarthritis, left hip
arthritis	M19.012	Primary osteoarthritis, left shoulder
arthritis	M16.9	Osteoarthritis of hip, unspecified
arthritis	M16.11	Unilateral primary osteoarthritis, right hip
arthritis	M16.0	Bilateral primary osteoarthritis of hip
arthritis	M19.011	Primary osteoarthritis, right shoulder
arthritis	715.09	Osteoarthrosis, generalized, multiple sites
arthritis	M17.12	Unilateral primary osteoarthritis, left knee
arthritis	M15.0	Primary generalized (osteo)arthritis
arthritis	715.11	Osteoarthrosis, localized, primary, shoulder region
arthritis	715.34	Osteoarthrosis, localized, not specified whether primary or secondary, hand
arthritis	M18.9	Osteoarthritis of first carpometacarpal joint, unspecified
arthritis	M18.12	Unilateral primary osteoarthritis of first carpometacarpal joint, left hand
arthritis	715.14	Osteoarthrosis, localized, primary, hand
arthritis	715.13	Osteoarthrosis, localized, primary, forearm
arthritis	M19.032	Primary osteoarthritis, left wrist
arthritis	715.25	Osteoarthrosis, localized, secondary, pelvic region and thigh
arthritis	M16.7	Other unilateral secondary osteoarthritis of hip
arthritis	M18.11	Unilateral primary osteoarthritis of first carpometacarpal joint, right hand
arthritis	715.94	Osteoarthrosis, unspecified whether generalized or localized, hand
arthritis	M18.0	Bilateral primary osteoarthritis of first carpometacarpal joints
arthritis	M15.9	Polyosteoarthritis, unspecified
arthritis	M19.079	Primary osteoarthritis, unspecified ankle and foot
arthritis	715.27	Osteoarthrosis, localized, secondary, ankle and foot
arthritis	M19.172	Post-traumatic osteoarthritis, left ankle and foot
arthritis	M19.022	Primary osteoarthritis, left elbow
arthritis	M16.10	Unilateral primary osteoarthritis, unspecified hip
arthritis	M19.049	Primary osteoarthritis, unspecified hand
arthritis	M19.031	Primary osteoarthritis, right wrist
arthritis	M19.91	Primary osteoarthritis, unspecified site
arthritis	M15.1	Heberden's nodes (with arthropathy)
arthritis	M17.10	Unilateral primary osteoarthritis, unspecified knee
arthritis	715.04	Osteoarthrosis, generalized, hand
arthritis	M17.9	Osteoarthritis of knee, unspecified
arthritis	M15.8	Other polyosteoarthritis
arthritis	715.8	Osteoarthrosis involving, or with mention of more than one site, but not specified as generalized, site unspecified
arthritis	M19.019	Primary osteoarthritis, unspecified shoulder
arthritis	715.1	Osteoarthrosis, localized, primary, site unspecified
arthritis	M19.039	Primary osteoarthritis, unspecified wrist
arthritis	M15.4	Erosive (osteo)arthritis
arthritis	715.26	Osteoarthrosis, localized, secondary, lower leg
arthritis	M17.5	Other unilateral secondary osteoarthritis of knee
arthritis	M19.171	Post-traumatic osteoarthritis, right ankle and foot
arthritis	M17.31	Unilateral post-traumatic osteoarthritis, right knee
arthritis	715.21	Osteoarthrosis, localized, secondary, shoulder region
arthritis	M19.112	Post-traumatic osteoarthritis, left shoulder
arthritis	M17.32	Unilateral post-traumatic osteoarthritis, left knee
arthritis	715.2	Osteoarthrosis, localized, secondary, site unspecified
arthritis	M19.93	Secondary osteoarthritis, unspecified site
arthritis	M16.32	Unilateral osteoarthritis resulting from hip dysplasia, left hip
arthritis	M16.2	Bilateral osteoarthritis resulting from hip dysplasia
arthritis	M17.2	Bilateral post-traumatic osteoarthritis of knee
arthritis	715.3	Osteoarthrosis, localized, not specified whether primary or secondary, site unspecified
arthritis	M16.51	Unilateral post-traumatic osteoarthritis, right hip
arthritis	M19.111	Post-traumatic osteoarthritis, right shoulder
arthritis	M19.92	Post-traumatic osteoarthritis, unspecified site
arthritis	M16.6	Other bilateral secondary osteoarthritis of hip
arthritis	M19.272	Secondary osteoarthritis, left ankle and foot
arthritis	M19.021	Primary osteoarthritis, right elbow
arthritis	715.24	Osteoarthrosis, localized, secondary, hand
arthritis	M16.31	Unilateral osteoarthritis resulting from hip dysplasia, right hip
arthritis	M15.2	Bouchard's nodes (with arthropathy)
arthritis	M16.4	Bilateral post-traumatic osteoarthritis of hip
arthritis	M17.4	Other bilateral secondary osteoarthritis of knee
arthritis	715.23	Osteoarthrosis, localized, secondary, forearm
arthritis	M19.132	Post-traumatic osteoarthritis, left wrist
arthritis	M18.10	Unilateral primary osteoarthritis of first carpometacarpal joint, unspecified hand
arthritis	715.22	Osteoarthrosis, localized, secondary, upper arm
arthritis	M19.141	Post-traumatic osteoarthritis, right hand
arthritis	M16.52	Unilateral post-traumatic osteoarthritis, left hip
arthritis	M19.029	Primary osteoarthritis, unspecified elbow
arthritis	M15.3	Secondary multiple arthritis
arthritis	715.12	Osteoarthrosis, localized, primary, upper arm
arthritis	M19.222	Secondary osteoarthritis, left elbow
arthritis	M19.241	Secondary osteoarthritis, right hand
arthritis	M19.231	Secondary osteoarthritis, right wrist
arthritis	M19.122	Post-traumatic osteoarthritis, left elbow
arthritis	M19.142	Post-traumatic osteoarthritis, left hand
arthritis	M19.212	Secondary osteoarthritis, left shoulder
arthritis	M19.211	Secondary osteoarthritis, right shoulder
arthritis	M18.4	Other bilateral secondary osteoarthritis of first carpometacarpal joints
arthritis	715.28	Osteoarthrosis, localized, secondary, other specified sites
arthritis	M19.119	Post-traumatic osteoarthritis, unspecified shoulder
arthritis	M19.271	Secondary osteoarthritis, right ankle and foot
arthritis	M19.131	Post-traumatic osteoarthritis, right wrist
arthritis	M19.219	Secondary osteoarthritis, unspecified shoulder
arthritis	M19.221	Secondary osteoarthritis, right elbow
arthritis	M19.232	Secondary osteoarthritis, left wrist
arthritis	M19.279	Secondary osteoarthritis, unspecified ankle and foot
arthritis	M18.31	Unilateral post-traumatic osteoarthritis of first carpometacarpal joint, right hand
arthritis	M17.30	Unilateral post-traumatic osteoarthritis, unspecified knee
arthritis	M18.52	Other unilateral secondary osteoarthritis of first carpometacarpal joint, left hand
arthritis	M19.179	Post-traumatic osteoarthritis, unspecified ankle and foot
bowel_resection	46.2	Ileostomy, not otherwise specified
bowel_resection	Z90.49	Acquired absence of other specified parts of digestive tract
bowel_resection	45.93	Other small-to-large intestinal anastomosis
bowel_resection	44120	Enterectomy, resection of small intestine; single resection and anastomosis
bowel_resection	45.62	Other partial resection of small intestine
bowel_resection	44150	Colectomy, total, abdominal, without proctectomy; with ileostomy or ileoproctostomy
bowel_resection	V45.72	Acquired absence of intestine (large) (small)
bowel_resection	45.91	Small-to-small intestinal anastomosis
bowel_resection	45.95	Anastomosis to anus
bowel_resection	0D1A0ZA	Bypass Jejunum to Jejunum, Open Approach
bowel_resection	44160	Colectomy, partial, with removal of terminal ileum with ileocolostomy
bowel_resection	44130	Enteroenterostomy, anastomosis of intestine, with or without cutaneous enterostomy (separate procedure)
bowel_resection	45.33	Local excision of lesion or tissue of small intestine, except duodenum
bowel_resection	44144	Colectomy, partial; with resection, with colostomy or ileostomy and creation of mucofistula
bowel_resection	46.01	Exteriorization of small intestine
bowel_resection	44121	Enterectomy, resection of small intestine; each additional resection and anastomosis (List separately in addition to code for primary procedure)
bowel_resection	45.31	Other local excision of lesion of duodenum
bowel_resection	44125	Enterectomy, resection of small intestine; with enterostomy
bowel_resection	0D1B0Z4	Bypass Ileum to Cutaneous, Open Approach
bowel_resection	0DB80ZZ	Excision of Small Intestine, Open Approach
bowel_resection	45.61	Multiple segmental resection of small intestine
bowel_resection	0D1B0ZB	Bypass Ileum to Ileum, Open Approach
bowel_resection	0DB90ZZ	Excision of Duodenum, Open Approach
bowel_resection	0DT80ZZ	Resection of Small Intestine, Open Approach
bowel_resection	0D1B4Z4	Bypass Ileum to Cutaneous, Percutaneous Endoscopic Approach
bowel_resection	0D1B4ZL	Bypass Ileum to Transverse Colon, Percutaneous Endoscopic Approach
bowel_resection	0D1B0ZH	Bypass Ileum to Cecum, Open Approach
bowel_resection	0D1B0ZQ	Bypass Ileum to Anus, Open Approach
bowel_resection	0D598ZZ	Destruction of Duodenum, Via Natural or Artificial Opening Endoscopic
bowel_resection	45.02	Other incision of small intestine
bowel_resection	0D1A0Z4	Bypass Jejunum to Cutaneous, Open Approach
bowel_resection	0D1A4Z4	Bypass Jejunum to Cutaneous, Percutaneous Endoscopic Approach
bowel_resection	0DTB0ZZ	Resection of Ileum, Open Approach
bowel_resection	45.63	Total removal of small intestine
bowel_resection	45.3	Endoscopic excision or destruction of lesion of duodenum
bowel_resection	0DC80ZZ	Extirpation of Matter from Small Intestine, Open Approach
bowel_resection	0DB83ZZ	Excision of Small Intestine, Percutaneous Approach
bowel_resection	45	Incision of intestine, not otherwise specified
bowel_resection	0DB84ZZ	Excision of Small Intestine, Percutaneous Endoscopic Approach
bowel_resection	0DT90ZZ	Resection of Duodenum, Open Approach
bowel_resection	0DT84ZZ	Resection of Small Intestine, Percutaneous Endoscopic Approach
bowel_resection	0DT94ZZ	Resection of Duodenum, Percutaneous Endoscopic Approach
cardiomyopahty	425.4	Other primary cardiomyopathies
cardiomyopahty	425.9	Secondary cardiomyopathy, unspecified
cardiomyopahty	425	Endomyocardial fibrosis
cardiomyopahty	I42.9	Cardiomyopathy, unspecified
cardiomyopahty	I42.8	Other cardiomyopathies
cardiomyopahty	I42.0	Dilated cardiomyopathy
cardiomyopahty	425.1	Hypertrophic cardiomyopathy
cardiomyopahty	425.18	Other hypertrophic cardiomyopathy
cardiomyopahty	425.11	Hypertrophic obstructive cardiomyopathy
cardiomyopahty	I42.1	Obstructive hypertrophic cardiomyopathy
cardiomyopahty	I42.2	Other hypertrophic cardiomyopathy
cardiomyopahty	I42.5	Other restrictive cardiomyopathy
cardiomyopahty	I42.3	Endomyocardial (eosinophilic) disease
cardiomyopahty	425.3	Endocardial fibroelastosis
cardiomyopahty	I42.4	Endocardial fibroelastosis
cardiomyopahty	425.2	Obscure cardiomyopathy of Africa
chronic_kidney_disease	250.4	Diabetes with renal manifestations, type II or unspecified type, not stated as uncontrolled
chronic_kidney_disease	E11.21	Type 2 diabetes mellitus with diabetic nephropathy
chronic_kidney_disease	E11.22	Type 2 diabetes mellitus with diabetic chronic kidney disease
chronic_kidney_disease	585.3	Chronic kidney disease, Stage III (moderate)
chronic_kidney_disease	585.9	Chronic kidney disease, unspecified
chronic_kidney_disease	585.4	Chronic kidney disease, Stage IV (severe)
chronic_kidney_disease	N18.4	Chronic kidney disease, stage 4 (severe)
chronic_kidney_disease	N18.9	Chronic kidney disease, unspecified
chronic_kidney_disease	N18.3	Chronic kidney disease, stage 3 (moderate)
chronic_kidney_disease	N18.6	End stage renal disease
chronic_kidney_disease	585.5	Chronic kidney disease, Stage V
chronic_kidney_disease	585.6	End stage renal disease
chronic_kidney_disease	E11.29	Type 2 diabetes mellitus with other diabetic kidney complication
chronic_kidney_disease	585.2	Chronic kidney disease, Stage II (mild)
chronic_kidney_disease	585.1	Chronic kidney disease, Stage I
chronic_kidney_disease	N18.5	Chronic kidney disease, stage 5
chronic_kidney_disease	N18.2	Chronic kidney disease, stage 2 (mild)
chronic_kidney_disease	N18.1	Chronic kidney disease, stage 1
gastric_bypass	44.38	Laparoscopic gastroenterostomy
gastric_bypass	V45.86	Bariatric surgery status
gastric_bypass	43644	Laparoscopy, surgical, gastric restrictive procedure; with gastric bypass and Roux-en-Y gastroenterostomy (roux limb 150 cm or less)
gastric_bypass	43.19	Other gastrostomy
gastric_bypass	44.39	Other gastroenterostomy without gastrectomy
gastric_bypass	Z98.84	Bariatric surgery status
gastric_bypass	43847	Gastric restrictive procedure, with gastric bypass for morbid obesity; with small intestine reconstruction to limit absorption
gastric_bypass	43846	Gastric restrictive procedure, with gastric bypass for morbid obesity; with short limb (150 cm or less) Roux-en-Y gastroenterostomy
gastric_bypass	0D164ZA	Bypass Stomach to Jejunum, Percutaneous Endoscopic Approach
gastric_bypass	43645	Laparoscopy, surgical, gastric restrictive procedure; with gastric bypass and small intestine reconstruction to limit absorption
gastric_bypass	43775	Laparoscopy, surgical, gastric restrictive procedure; longitudinal gastrectomy (ie, sleeve gastrectomy)
gastric_bypass	43865	Revision of gastrojejunal anastomosis (gastrojejunostomy) with reconstruction, with or without partial gastrectomy or intestine resection; with vagotomy
gastric_bypass	43848	Revision, open, of gastric restrictive procedure for morbid obesity, other than adjustable gastric restrictive device (separate procedure)
gastric_bypass	43632	Gastrectomy, partial, distal; with gastrojejunostomy
gastric_bypass	0D160ZA	Bypass Stomach to Jejunum, Open Approach
gastric_bypass	43860	Revision of gastrojejunal anastomosis (gastrojejunostomy) with reconstruction, with or without partial gastrectomy or intestine resection; without vagotomy
gastric_bypass	43820	Gastrojejunostomy; without vagotomy
gastric_bypass	43770	Laparoscopy, surgical, gastric restrictive procedure; placement of adjustable gastric restrictive device (eg, gastric band and subcutaneous port components)
gastric_bypass	43773	Laparoscopy, surgical, gastric restrictive procedure; removal and replacement of adjustable gastric restrictive device component only
gastric_bypass	43774	Laparoscopy, surgical, gastric restrictive procedure; removal of adjustable gastric restrictive device and subcutaneous port components
gastric_bypass	43621	Gastrectomy, total; with Roux-en-Y reconstruction
gastric_bypass	43633	Gastrectomy, partial, distal; with Roux-en-Y reconstruction
gastric_bypass	43622	Gastrectomy, total; with formation of intestinal pouch, any type
gastric_bypass	0D160J4	Bypass Stomach to Cutaneous with Synthetic Substitute, Open Approach
gastric_bypass	0D164ZL	Bypass Stomach to Transverse Colon, Percutaneous Endoscopic Approach
gastric_bypass	0D164ZB	Bypass Stomach to Ileum, Percutaneous Endoscopic Approach
gastric_bypass	43631	Gastrectomy, partial, distal; with gastroduodenostomy
gastric_bypass	43772	Laparoscopy, surgical, gastric restrictive procedure; removal of adjustable gastric restrictive device component only
gastric_bypass	43771	Laparoscopy, surgical, gastric restrictive procedure; revision of adjustable gastric restrictive device component only
gastric_bypass	43887	Gastric restrictive procedure, open; removal of subcutaneous port component only
gastric_bypass	43888	Gastric restrictive procedure, open; removal and replacement of subcutaneous port component only
gastric_bypass	43886	Gastric restrictive procedure, open; revision of subcutaneous port component only
gastric_bypass	43810	Gastroduodenostomy
heart_failure	428	Congestive heart failure, unspecified
heart_failure	428.32	Chronic diastolic heart failure
heart_failure	I50.32	Chronic diastolic (congestive) heart failure
heart_failure	428.31	Acute diastolic heart failure
heart_failure	428.33	Acute on chronic diastolic heart failure
heart_failure	I50.30	Unspecified diastolic (congestive) heart failure
heart_failure	428.3	Diastolic heart failure, unspecified
heart_failure	I50.31	Acute diastolic (congestive) heart failure
heart_failure	I50.33	Acute on chronic diastolic (congestive) heart failure
hypertension	401.9	Unspecified essential hypertension
hypertension	I10	Essential (primary) hypertension
hypertension	401.1	Benign essential hypertension
hypertension	401	Malignant essential hypertension
Type 2 diabetes mellitus	250	Diabetes mellitus without mention of complication, type II or unspecified type, not stated as uncontrolled
Type 2 diabetes mellitus	250.02	Diabetes mellitus without mention of complication, type II or unspecified type, uncontrolled
Type 2 diabetes mellitus	250.2	Diabetes with hyperosmolarity, type II or unspecified type, not stated as uncontrolled
Type 2 diabetes mellitus	250.3	Diabetes with other coma, type II or unspecified type, not stated as uncontrolled
Type 2 diabetes mellitus	250.4	Diabetes with renal manifestations, type II or unspecified type, not stated as uncontrolled
Type 2 diabetes mellitus	250.5	Diabetes with ophthalmic manifestations, type II or unspecified type, not stated as uncontrolled
Type 2 diabetes mellitus	250.6	Diabetes with neurological manifestations, type II or unspecified type, not stated as uncontrolled
Type 2 diabetes mellitus	250.7	Diabetes with peripheral circulatory disorders, type II or unspecified type, not stated as uncontrolled
Type 2 diabetes mellitus	250.8	Diabetes with other specified manifestations, type II or unspecified type, not stated as uncontrolled
Type 2 diabetes mellitus	250.9	Diabetes with unspecified complication, type II or unspecified type, not stated as uncontrolled
Type 2 diabetes mellitus	E11.00	Type 2 diabetes mellitus with hyperosmolarity without nonketotic hyperglycemic-hyperosmolar coma (NKHHC)
Type 2 diabetes mellitus	E11.01	Type 2 diabetes mellitus with hyperosmolarity with coma
Type 2 diabetes mellitus	E11.10	Type 2 diabetes mellitus with ketoacidosis without coma
Type 2 diabetes mellitus	E11.11	Type 2 diabetes mellitus with ketoacidosis with coma
Type 2 diabetes mellitus	E11.21	Type 2 diabetes mellitus with diabetic nephropathy
Type 2 diabetes mellitus	E11.22	Type 2 diabetes mellitus with diabetic chronic kidney disease
Type 2 diabetes mellitus	E11.29	Type 2 diabetes mellitus with other diabetic kidney complication
Type 2 diabetes mellitus	E11.311	Type 2 diabetes mellitus with unspecified diabetic retinopathy with macular edema
Type 2 diabetes mellitus	E11.319	Type 2 diabetes mellitus with unspecified diabetic retinopathy without macular edema
Type 2 diabetes mellitus	E11.3211	Type 2 diabetes mellitus with mild nonproliferative diabetic retinopathy with macular edema, right eye
Type 2 diabetes mellitus	E11.3212	Type 2 diabetes mellitus with mild nonproliferative diabetic retinopathy with macular edema, left eye
Type 2 diabetes mellitus	E11.3213	Type 2 diabetes mellitus with mild nonproliferative diabetic retinopathy with macular edema, bilateral
Type 2 diabetes mellitus	E11.3219	Type 2 diabetes mellitus with mild nonproliferative diabetic retinopathy with macular edema, unspecified eye
Type 2 diabetes mellitus	E11.3291	Type 2 diabetes mellitus with mild nonproliferative diabetic retinopathy without macular edema, right eye
Type 2 diabetes mellitus	E11.3292	Type 2 diabetes mellitus with mild nonproliferative diabetic retinopathy without macular edema, left eye
Type 2 diabetes mellitus	E11.3293	Type 2 diabetes mellitus with mild nonproliferative diabetic retinopathy without macular edema, bilateral
Type 2 diabetes mellitus	E11.3299	Type 2 diabetes mellitus with mild nonproliferative diabetic retinopathy without macular edema, unspecified eye
Type 2 diabetes mellitus	E11.3311	Type 2 diabetes mellitus with moderate nonproliferative diabetic retinopathy with macular edema, right eye
Type 2 diabetes mellitus	E11.3312	Type 2 diabetes mellitus with moderate nonproliferative diabetic retinopathy with macular edema, left eye
Type 2 diabetes mellitus	E11.3313	Type 2 diabetes mellitus with moderate nonproliferative diabetic retinopathy with macular edema, bilateral
Type 2 diabetes mellitus	E11.3319	Type 2 diabetes mellitus with moderate nonproliferative diabetic retinopathy with macular edema, unspecified eye
Type 2 diabetes mellitus	E11.3391	Type 2 diabetes mellitus with moderate nonproliferative diabetic retinopathy without macular edema, right eye
Type 2 diabetes mellitus	E11.3392	Type 2 diabetes mellitus with moderate nonproliferative diabetic retinopathy without macular edema, left eye
Type 2 diabetes mellitus	E11.3393	Type 2 diabetes mellitus with moderate nonproliferative diabetic retinopathy without macular edema, bilateral
Type 2 diabetes mellitus	E11.3399	Type 2 diabetes mellitus with moderate nonproliferative diabetic retinopathy without macular edema, unspecified eye
Type 2 diabetes mellitus	E11.3411	Type 2 diabetes mellitus with severe nonproliferative diabetic retinopathy with macular edema, right eye
Type 2 diabetes mellitus	E11.3412	Type 2 diabetes mellitus with severe nonproliferative diabetic retinopathy with macular edema, left eye
Type 2 diabetes mellitus	E11.3413	Type 2 diabetes mellitus with severe nonproliferative diabetic retinopathy with macular edema, bilateral
Type 2 diabetes mellitus	E11.3419	Type 2 diabetes mellitus with severe nonproliferative diabetic retinopathy with macular edema, unspecified eye
Type 2 diabetes mellitus	E11.3491	Type 2 diabetes mellitus with severe nonproliferative diabetic retinopathy without macular edema, right eye
Type 2 diabetes mellitus	E11.3492	Type 2 diabetes mellitus with severe nonproliferative diabetic retinopathy without macular edema, left eye
Type 2 diabetes mellitus	E11.3493	Type 2 diabetes mellitus with severe nonproliferative diabetic retinopathy without macular edema, bilateral
Type 2 diabetes mellitus	E11.3499	Type 2 diabetes mellitus with severe nonproliferative diabetic retinopathy without macular edema, unspecified eye
Type 2 diabetes mellitus	E11.3511	Type 2 diabetes mellitus with proliferative diabetic retinopathy with macular edema, right eye
Type 2 diabetes mellitus	E11.3512	Type 2 diabetes mellitus with proliferative diabetic retinopathy with macular edema, left eye
Type 2 diabetes mellitus	E11.3513	Type 2 diabetes mellitus with proliferative diabetic retinopathy with macular edema, bilateral
Type 2 diabetes mellitus	E11.3519	Type 2 diabetes mellitus with proliferative diabetic retinopathy with macular edema, unspecified eye
Type 2 diabetes mellitus	E11.3521	Type 2 diabetes mellitus with proliferative diabetic retinopathy with traction retinal detachment involving the macula, right eye
Type 2 diabetes mellitus	E11.3522	Type 2 diabetes mellitus with proliferative diabetic retinopathy with traction retinal detachment involving the macula, left eye
Type 2 diabetes mellitus	E11.3523	Type 2 diabetes mellitus with proliferative diabetic retinopathy with traction retinal detachment involving the macula, bilateral
Type 2 diabetes mellitus	E11.3531	Type 2 diabetes mellitus with proliferative diabetic retinopathy with traction retinal detachment not involving the macula, right eye
Type 2 diabetes mellitus	E11.3532	Type 2 diabetes mellitus with proliferative diabetic retinopathy with traction retinal detachment not involving the macula, left eye
Type 2 diabetes mellitus	E11.3533	Type 2 diabetes mellitus with proliferative diabetic retinopathy with traction retinal detachment not involving the macula, bilateral
Type 2 diabetes mellitus	E11.3539	Type 2 diabetes mellitus with proliferative diabetic retinopathy with traction retinal detachment not involving the macula, unspecified eye
Type 2 diabetes mellitus	E11.3542	Type 2 diabetes mellitus with proliferative diabetic retinopathy with combined traction retinal detachment and rhegmatogenous retinal detachment, left eye
Type 2 diabetes mellitus	E11.3549	Type 2 diabetes mellitus with proliferative diabetic retinopathy with combined traction retinal detachment and rhegmatogenous retinal detachment, unspecified eye
Type 2 diabetes mellitus	E11.3551	Type 2 diabetes mellitus with stable proliferative diabetic retinopathy, right eye
Type 2 diabetes mellitus	E11.3552	Type 2 diabetes mellitus with stable proliferative diabetic retinopathy, left eye
Type 2 diabetes mellitus	E11.3553	Type 2 diabetes mellitus with stable proliferative diabetic retinopathy, bilateral
Type 2 diabetes mellitus	E11.3559	Type 2 diabetes mellitus with stable proliferative diabetic retinopathy, unspecified eye
Type 2 diabetes mellitus	E11.3591	Type 2 diabetes mellitus with proliferative diabetic retinopathy without macular edema, right eye
Type 2 diabetes mellitus	E11.3592	Type 2 diabetes mellitus with proliferative diabetic retinopathy without macular edema, left eye
Type 2 diabetes mellitus	E11.3593	Type 2 diabetes mellitus with proliferative diabetic retinopathy without macular edema, bilateral
Type 2 diabetes mellitus	E11.3599	Type 2 diabetes mellitus with proliferative diabetic retinopathy without macular edema, unspecified eye
Type 2 diabetes mellitus	E11.36	Type 2 diabetes mellitus with diabetic cataract
Type 2 diabetes mellitus	E11.37X1	Type 2 diabetes mellitus with diabetic macular edema, resolved following treatment, right eye
Type 2 diabetes mellitus	E11.37X2	Type 2 diabetes mellitus with diabetic macular edema, resolved following treatment, left eye
Type 2 diabetes mellitus	E11.37X3	Type 2 diabetes mellitus with diabetic macular edema, resolved following treatment, bilateral
Type 2 diabetes mellitus	E11.37X9	Type 2 diabetes mellitus with diabetic macular edema, resolved following treatment, unspecified eye
Type 2 diabetes mellitus	E11.39	Type 2 diabetes mellitus with other diabetic ophthalmic complication
Type 2 diabetes mellitus	E11.40	Type 2 diabetes mellitus with diabetic neuropathy, unspecified
Type 2 diabetes mellitus	E11.41	Type 2 diabetes mellitus with diabetic mononeuropathy
Type 2 diabetes mellitus	E11.42	Type 2 diabetes mellitus with diabetic polyneuropathy
Type 2 diabetes mellitus	E11.43	Type 2 diabetes mellitus with diabetic autonomic (poly)neuropathy
Type 2 diabetes mellitus	E11.44	Type 2 diabetes mellitus with diabetic amyotrophy
Type 2 diabetes mellitus	E11.49	Type 2 diabetes mellitus with other diabetic neurological complication
Type 2 diabetes mellitus	E11.51	Type 2 diabetes mellitus with diabetic peripheral angiopathy without gangrene
Type 2 diabetes mellitus	E11.52	Type 2 diabetes mellitus with diabetic peripheral angiopathy with gangrene
Type 2 diabetes mellitus	E11.59	Type 2 diabetes mellitus with other circulatory complications
Type 2 diabetes mellitus	E11.610	Type 2 diabetes mellitus with diabetic neuropathic arthropathy
Type 2 diabetes mellitus	E11.618	Type 2 diabetes mellitus with other diabetic arthropathy
Type 2 diabetes mellitus	E11.620	Type 2 diabetes mellitus with diabetic dermatitis
Type 2 diabetes mellitus	E11.621	Type 2 diabetes mellitus with foot ulcer
Type 2 diabetes mellitus	E11.622	Type 2 diabetes mellitus with other skin ulcer
Type 2 diabetes mellitus	E11.628	Type 2 diabetes mellitus with other skin complications
Type 2 diabetes mellitus	E11.630	Type 2 diabetes mellitus with periodontal disease
Type 2 diabetes mellitus	E11.638	Type 2 diabetes mellitus with other oral complications
Type 2 diabetes mellitus	E11.641	Type 2 diabetes mellitus with hypoglycemia with coma
Type 2 diabetes mellitus	E11.649	Type 2 diabetes mellitus with hypoglycemia without coma
Type 2 diabetes mellitus	E11.65	Type 2 diabetes mellitus with hyperglycemia
Type 2 diabetes mellitus	E11.69	Type 2 diabetes mellitus with other specified complication
Type 2 diabetes mellitus	E11.8	Type 2 diabetes mellitus with unspecified complications
Type 2 diabetes mellitus	E11.9	Type 2 diabetes mellitus without complications
