# Supplementary material for: Predicting responsiveness to GLP-1 pathway drugs using real-world data
Source: BMC Endocr Disord. 2024 Dec 18;24:269. doi: 10.1186/s12902-024-01798-9 (PMC11654408; doi:10.1186/s12902-024-01798-9)
Supplement: Supplementary file 6 — Supplementary Material 6. [file 12902_2024_1798_MOESM6_ESM.xlsx]

## Sheet: Supp_table4 _missing_values
	percentage of missing value
sex	0
gastric_bypass	0
retinopathy	0
before_median_a1c	0
cadiomyo	0
ht	0
ckd	0
ethnicity	0
arthritis	0
bowel_resection	0
smoke	0
other_T2D_meds	0
hf	0
new_metformin	0
new_sulfonylureas	0
new_thiazolidinediones	0
nsaids_clean	0
painkiller_clean	0
glp_start_age	0
t2d_year_bf_glp_treat	0
race_b	0
race_w	0
new_insulin	0
race_a	0
race_o	0
bp_median_dia	0.0112
bp_median_sys	0.0112
bmi_median_before	0.0198
creatinine_median_before	0.0837
potassium_median_before	0.0945
sodium_median_before	0.0953
chloride_median_before	0.0962
calcium_median_before	0.0965
pulse_median_before	0.1234
sgpt_median_before	0.1659
sgot_median_before	0.1745
albumin_median_before	0.2143
nonfasting_blood_glucose_median_before	0.2455
cholesterol_median_before	0.2718
triglycerides_median_before	0.2792
hdl_median_before	0.2811
ldl_median_before	0.3248
albumin_urea_median_before	0.4869
albumin_creatinine_median_before	0.487
respiration_rate_median_before	0.5118
blood_protein_median_before	0.561
