# Supplementary material for: Predicting responsiveness to GLP-1 pathway drugs using real-world data
Source: BMC Endocr Disord. 2024 Dec 18;24:269. doi: 10.1186/s12902-024-01798-9 (PMC11654408; doi:10.1186/s12902-024-01798-9)
Supplement: Supplementary file 8 — Supplementary Material 8. [file 12902_2024_1798_MOESM8_ESM.xlsx]

## Sheet: supplemental_table9_coef_logist
Features	coef	odds ratio
Sex	0	NA
Gastric bypass	0.00558632	1.0056
Retinopathy	-0.0133894	0.9867
Pretreament A1C	1.24671	3.47886
Cadiomyopathy	-0.00182642	0.998175
Hypertension	0.0100607	1.01011
Ckd	-0.000296867	0.999703
Ethnicity	0	NA
Arthritis	0	NA
Bowel resection	0	NA
Smoke	0	NA
Other T2D medications	0	NA
Heart failure	-0.03044	0.970019
Metformin	0.0147884	1.0149
Sulfonylureas	-0.0631762	0.938778
Thiazolidinediones	-0.0419301	0.958937
Nsaids	0	NA
Painkiller	0	NA
Glp1-M starting age	0.0520326	1.05341
T2d duration before treament	-0.0267635	0.973592
Race(Black)	0	NA
Race(White)	0	NA
Insulin	0	NA
Race(Asian)	-0.0467911	0.954287
Race(Other)	0	NA
Diastolic pressure	0	NA
Systolic pressure	0	NA
BMI	0.0107142	1.01077
Creatinine	0	NA
Potassium	0	NA
Sodium	0	NA
Chloride	-0.0208968	0.97932
Calcium	0.000204304	1.0002
Pulse	0	NA
Sgpt	0.0357408	1.03639
Sgot	0.0193931	1.01958
Albumin	0	NA
Nonfasting blood glucose	0	NA
Cholesterol	0	NA
Triglycerides	0	NA
HDL	0	NA
LDL	0	NA
Urea albumin	0	NA
Albumin creatinine ratio	0	NA
Respiration rate	0	NA
Blood protein	0	NA
