# Supplementary material for: Predicting responsiveness to GLP-1 pathway drugs using real-world data
Source: BMC Endocr Disord. 2024 Dec 18;24:269. doi: 10.1186/s12902-024-01798-9 (PMC11654408; doi:10.1186/s12902-024-01798-9)
Supplement: Supplementary file 11 — Supplementary Material 11. [file 12902_2024_1798_MOESM11_ESM.xlsx]

## Sheet: supplemental_table9_coef_logist
Features	coef	odds ratio
Sex	0	1
Gastric bypass	0.00558632	1.0056
Retinopathy	-0.0133894	0.9867
Pretreament A1C	1.24671	3.47886
Cadiomyopathy	-0.00182642	0.998175
Hypertension	0.0100607	1.01011
Ckd	-0.000296867	0.999703
Ethnicity	0	1
Arthritis	0	1
Bowel resection	0	1
Smoke	0	1
Other T2D medications	0	1
Heart failure	-0.03044	0.970019
Metformin	0.0147884	1.0149
Sulfonylureas	-0.0631762	0.938778
Thiazolidinediones	-0.0419301	0.958937
Nsaids	0	1
Painkiller	0	1
Glp1-M starting age	0.0520326	1.05341
T2d duration before treament	-0.0267635	0.973592
Race(Black)	0	1
Race(White)	0	1
Insulin	0	1
Race(Asian)	-0.0467911	0.954287
Race(Other)	0	1
Diastolic pressure	0	1
Systolic pressure	0	1
BMI	0.0107142	1.01077
Creatinine	0	1
Potassium	0	1
Sodium	0	1
Chloride	-0.0208968	0.97932
Calcium	0.000204304	1.0002
Pulse	0	1
Sgpt	0.0357408	1.03639
Sgot	0.0193931	1.01958
Albumin	0	1
Nonfasting blood glucose	0	1
Cholesterol	0	1
Triglycerides	0	1
HDL	0	1
LDL	0	1
Urea albumin	0	1
Albumin creatinine ratio	0	1
Respiration rate	0	1
Blood protein	0	1
